# Supplementary material for: Deficiency of TET3 leads to a genome-wide DNA hypermethylation episignature in human whole blood
Source: NPJ Genom Med. 2021 Nov 8;6:92. doi: 10.1038/s41525-021-00256-y (PMC8576018; doi:10.1038/s41525-021-00256-y)
Supplement: Supplementary file 2 — Supplementary Data 1 [file 41525_2021_256_MOESM2_ESM.xlsx]

## Sheet: Sheet 1
Supplementary Data 1. Differentially methylated regions in TET3-deficient samples
DMR	Chromosome	Start	End	Width	Number of CpGs	Fisher's p value	Maximum methylation difference	Mean methylation difference	Overlapping Genes	Telomeric	Associated lncRNA	Expressed in brain	Overlapping transcripts	Relevant Information on Overlapping Gene(s)/Loci
1	chr16	1583391	1584516	1126	12	1.88453e-23	0.220545	0.179332	IFT140,TMEM204	Y	N	Y (IFT140,TMEM204)	Y	Both are highly expressed in brain, in particular, TMEM204 in neurons and IFT140 in cerebellum. Biallelic variants in IFT140 cause Short-rib thoracic dysplasia9 with or without polydactyly (MIM: 266920) or retinitis pigmentosa (617781). TMEM204 is hypermethylatd in pancreatic cancer cell lines.
2	chr6	149805292	149806659	1368	13	5.2615e-23	0.200639	0.12497	ZC3H12D	N	N	N	N	Involved in degrading pro-inflammatory RNAs
3	chr10	3281803	3283566	1764	8	5.06782e-20	0.36234	0.15028	LINC02668	N	Y	Y	N	LncRNA expressed in brain.
4	chr6	170571143	170571943	801	9	1.60441e-19	0.192279	0.110484	AL109910.1	Y	Y	Y	N	Also called LOC154449; a lncRNA expressed in many tissues including in brain
5	chr6	164506197	164507305	1109	12	4.02283e-17	0.19827	0.103586	Z97205.2	N	Y	Y	N	lncRNA expressed in many tissues including in brain.
6	chr14	104689180	104690882	1703	9	6.53137e-17	0.189948	0.104133	LINC02691	Y	Y	N	N	lncRNA about which little is known.
7	chr13	101173617	101174420	804	8	1.20254e-16	0.192627	0.130329	PCCA	N	N	Y	N	Propionyl-Coa carboxylase; variants in this gene cause autosomal recessive propionic acidemia (MIM:606054); highly expressed in brain.
8	chr6	3160502	3161174	673	5	3.09872e-16	0.13782	0.107745		N	N	N/A	N
9	chr13	40761585	40762469	885	7	3.35353e-16	0.151981	0.108287	LINC00598,LINC00332	N	Y	Y (LINC00332)	Y	LINC00332 is expressed in brain. LINC00598 is a lncRNA involved in regulating expression of many genes, particularly cell cycle regulators like CCND2 (PMID: 27572135 ). Transcripts overlap and are in opposite orientations.
10	chr6	160240238	160241556	1319	8	3.31697e-15	0.190502	0.130842	PNLDC1	N	N	Y	N	Mammalian piRNA biogenesis factor essential for piRNA maturation, transposon silencing, and spermatogenesis (PMID: 29018194). Expressed in brain.
11	chr11	67417958	67418365	408	10	3.59581e-15	0.191116	0.141062	ACY3	N	N	Y	N	Highly expressed in brain; altered methylation levels in EWAS correlated with ADHD sympotms (PMID 31003786).
12	chr7	4778839	4779342	504	6	8.68264e-15	0.134401	0.110027	FOXK1	N	N	Y	N	FOXK1 is highly expressed in brain; intron 1; see below.
13	chr7	28452066	28452289	224	5	1.03597e-14	0.157557	0.134055	CREB5	N	N	Y	N	Highly expressed in brain; lower methylation of a distinct CpG site in this gene at birth is associated with ADHD later in childhood (PMID: 33184255).
14	chr7	4764228	4765362	1135	7	1.31521e-13	0.253575	0.13576	FOXK1, AC092428.1	N	Y (AC092428.1)	Y (FOXK1)	N	FOXK1 is highly expressed in brain; associated CpG island (intron 1); transcription factor that regulates skeletal muscle differentiation and ablation leads to growth retardation and inability to regenerate skeletal muscle (PMID: 12446708). Binds to 5-formylcytosine (PMID: 24156278). Paternal age effect identified in children with ASD where they had altered DNA methylation of this gene (PMID: 281…
15	chr3	65940167	65941175	1009	5	2.57994e-13	0.211413	0.106321	MAGI1,MAGI1-IT1	N	Y (MAGI IT1)	Y (MAGI1)	Y	MAGI1 is a tight junction protein widely expressed including in brain, found to be hypermethylated at CpG island in ALL (PMID: 18528427). MAGI1-IT1 is a noncoding transcript on the same strand but within an intron of MAGI1.
16	chr20	3145178	3145597	420	5	3.40918e-13	0.132317	0.111978	LZTS3	Y	N	Y	N	Highly expressed in brain; interacts with SHANK3 in post-synaptic neurons and is involved in hippocampal neuron maturation (PMID: 27252646).
17	chr14	105658949	105660876	1928	5	4.50469e-13	0.166283	0.109646		Y	N	N/A	N
18	chr12	56329039	56329903	865	6	9.67089e-13	0.164248	0.100676	DGKA	N	N	Y	N	Expressed in brain; regulated by DNA methylation in radiation induced fibrosis (PMID: 26964756).
19	chr3	42200666	42201898	1233	8	1.07006e-12	0.170306	0.105238	TRAK1	N	N	Y	N	Highly expressed in brain including cerebellum. Causes an autosomal recessive disorder, developmental and epileptic encephalopathy (EIEE 68; MIM; 618201) with seizures and other movement disorders, hypotonia, failure to thrive, and sometimes microcephaly. A homozygous variant in this gene has been identified in an individual from a consanguinous family (PMID: 28940097), and it is involved in mito…
20	chr10	7517215	7518062	848	6	2.6247e-12	0.136024	0.103395		N	N	N/A	N
21	chr2	43327937	43328914	978	8	1.6553e-11	0.158792	0.10657	LINC02580	N	Y	Y	N	Involved in tumor suppression in HCC (PMID: 33168192); expressed in brain at low levels.
22	chr18	59997009	59997175	167	5	8.58595e-11	0.172734	0.143191	TNFRSF11A	N	N	Y	N	Expressed in brain (cortex); causes autosomal recessive osteopetrosis (MIM: 612301), and autosomal dominant Paget's disease of bone (MIM: 602080) and familial expansile osteolysis (MIM: 174810). Osteopetrosis can have macrocephaly, growth failure, hypotonia, developmental delay, and seizures.
23	chr13	111061780	111062287	508	6	2.71012e-10	0.158728	0.100613	COL4A2	Y	N	Y	N	Causes brain small vessel disease 2 (MIM: 614483); DD, ventriculomegaly, intracranial hemorrhage, seizures, brain anomalies. Expressed in brain but moreso in vasculature.
24	chr16	86766828	86768117	1290	7	4.39186e-10	0.165181	0.103703	LINC02188	N	Y	N	N	no information
25	chr2	25427064	25427652	589	6	6.61607e-10	0.155482	0.101998	LINC01381	N	Y	unknown	N	associated CpG island
26	chr21	45575014	45576085	1072	5	1.74675e-09	0.116042	0.100515	GATD3A,GATD3B	Y	N	Y (GATD3A)	Y	GATD3A highly expressed in brain; associated CpG island; GAT3B is a protein-coding transcript that overlaps with GATD3A (on same strand).
27	chr2	232347922	232348964	1043	7	1.98703e-09	0.157727	0.114996	NCL	N	N	Y	N	Highly expressed in brain and in many other tissues; NCL is involved in many cellular processes, including ribosome biogenesis, chromatin organization, DNA and RNA metabolism, and cell proliferation, and others (PMID: 28751161).
28	chr17	47091038	47092272	1235	9	3.09289e-09	0.16984	0.116332	IGF2BP1,AC091133.4	N	Y	N	Y	IGF2BP1 is not expressed in brain. IGF2BP1 enhancecs expression of FOXK1 in cancer; it is expressed in an allele-specific manner but not parent-of-origin specific. It is an methyl-6-adenine RNA binding protein reader and is involved in regulating LYPD1 (see below; PMID: 32772918) . AC091133.4 is an antisense transcript to IGF2BP1 and encodes a lncRNA.
29	chr12	49782966	49783598	633	6	4.26893e-09	0.158654	0.108345	SPATS2	N	N	Y	N	Highly expressed in brain; involved in spermatogenesis and dysregulated in some types of cancer.
30	chr10	134150119	134150760	642	11	4.28791e-09	0.146175	0.101806	LRRC27	Y	N	Y	N	Expressed in brain; part of post-synaptic density and involved in neurortransmission; ablation in mice leads to abnormal behaviors reminiscent of autism and mental illness (PMID: 22072671).
31	chr4	57547347	57548141	795	7	4.47913e-09	0.19928	0.129215	HOPX	N	N	Y	N	Highly expressed in brain, specifically in cells that undergo adult neurogenesis in dentate gyrus of the hippocampus (PMID: 30929900); homeobox gene silenced with DNA methylation in many types of cancer (PMID: 31934721).
32	chr7	128354862	128355717	856	8	4.57755e-09	0.262774	0.108935	FAM71F1	N	N	Y	N	Expressed at low levels in brain; not much known.
33	chr5	66461884	66462988	1105	5	5.74196e-09	0.184364	0.129312	MAST4	N	N	Y	N	Serine/threonine kinase expressed in brain, including in hippocampus; associated with hippocampal volume in GWAS (PMID: 28098162).
34	chr11	1918276	1918783	508	5	1.81253e-08	0.123997	0.107748	LINC01150	Y	Y	unknown	N	A lincRNA that may be expressed at low levels in the brain.
35	chr11	72532613	72533664	1052	5	2.28452e-08	0.187484	0.139504	ATG16L2	N	N	Y	N	Autophagy-related gene (MIM: 618716) highly expressed in brain.
36	chr21	42741698	42742432	735	6	4.35862e-08	0.245515	0.165478	MX2	Y	N	Y	N	Expressed in brain; involved in interferon/anti-viral response (MIM: 147890).
37	chr8	143580770	143581481	712	5	7.73366e-08	0.165073	0.115459	ADGRB1	Y	N	Y	N	G protein-coupled receptor involved in inhibiting angiogenesis in brain (MIM 602682) and highly expressed in brain, particularly in post-synaptic densities and therefore may be involved in synaptic plasticity (PMID: 23782696).
38	chr1	153599479	153600156	678	15	1.18575e-07	0.242664	0.146035	S100A13,AL162258.1	N	Y (AL162258.1)	Y (S100A13,AL162258.1)	Y	S100A13 is highly expressed in all brain regions and specifically in hippocampus and temporal cortex in neonatal mice (PMID: 12645008); AL162258.1 is an overlapping lncRNA also highly expressed in brain (on the same strand).
39	chr10	105428385	105428818	434	5	1.22884e-07	0.134804	0.118299	SH3PXD2A	N	N	Y	N	Highly expressed in all brain regions; associated in GWAS with periventricular white matter hyperintensities and white matter intensities in general (PMID: 32517579).
40	chr2	133402475	133403009	535	5	1.4496e-07	0.129515	0.107823	GPR39,LYPD1	N	N	Y (GPR39,LYPD1)	Y	GPR39 is a G-protein coupled receptor, whose ligand is zinc, and one splice variant of which is expressed widely including in brain (hippocampus, amygdala; PMID: 29268243) and another splice variant expressed mostly in the GI tract. LYPD1 (on the opposite anti-sense strand) overlaps GPR39 and is highly expressed in brain, particularly basal ganglia (PMID: 17488974). LYPD1 is regulated by IGFBP1 (…
41	chr16	87992718	87993548	831	7	2.03181e-07	0.198686	0.10362	BANP	N	N	Y	N	Also called SMAR1, this is highly expressed in brain, particularly cerebellum; it is a nuclear matrix-attachment region binding protein that interacts with HDACs and Sin3A and is involved in chromatin condensation and cell cycle regulation (PMID: 19802523). It also encodes circ-BANP, a circular RNA involved in regulating miRNAs, the MAPK pathway, and a specific type of osteogenic differentiation.
42	chr17	17603531	17604184	654	6	2.69487e-07	0.127715	0.104889	RAI1	N	N	Y	N	A transcription factor highly expressed in brain, particularly cerebellum. Deletion or other loss of function mutations cause Smith-Magenis syndrome (MIM: 182290), a neurodevelopmental disorder that overlaps with BEFAHRS.
43	chr10	134043362	134043897	536	7	3.36096e-07	0.177016	0.13315	STK32C	Y	N	Y	N	Highly expressed in brain, particularly cortex; a homozygous missense variant in this gene has been reported in a single individual from a consanguinous family with global developmental delay, seizures, microcephaly, brachycephaly, and strabismus (PMID: 28940097).
44	chr8	6418978	6419839	862	5	1.01798e-06	0.192161	0.153558	MCPH1,ANGPT2	N	N	Y (MCPH1,ANGPT2)	Y	Both expressed in brain (MCPH1>ANGPT2). MCPH1 (MIM 251200) causes autosomal recessive primary microcephaly , is involved in the DNA damage response, regulates hTERT, and may be hypermethylated at a distinct CpG island in brain tumors (PMID: 32556427). ANGPT2 is involved in vascular development and is regulated by MCPH1 and DNA methylation (PMID: 25703238). These two transcription units overlap an…
45	chr16	57562452	57563395	944	5	1.44612e-06	0.20549	0.107899	CCDC102A	N	N	Y	N	Expressed in brain; not much known.
46	chr5	176166550	176167283	734	5	2.14646e-06	0.15793	0.101143		N	N	N/A	N
47	chr1	1564422	1565027	606	7	3.80075e-06	0.150949	0.121188	MIB2	Y	N	Y	N	Highly expressed in brain in all regions, particularly cerebellum, it is an E3 ubiquitin ligase that regulates GABA receptors by sending them to lysosomes for degradation (PMID: 29881949).
48	chr17	79380400	79380706	307	5	4.4062e-06	0.167503	0.10594	BAHCC1	Y	N	N/A	N	A reader of H3K27me3 involved in polycomb-mediated gene silencing (PMID: 33139953); may be regulated by a nearby lncRNA and involved in regulating neuronal commitment in mouse embryonic stem cells(PMID: 32969152).
49	chr11	67383545	67384040	496	7	4.44726e-05	0.158153	0.111449		N	N	N/A	N
50	chr5	83017184	83017644	461	5	0.000236732	0.140399	0.100647		N	N	N/A	N
	Y, yes; N, no; N/A, not applicable
