# Supplementary material for: Deficiency of TET3 leads to a genome-wide DNA hypermethylation episignature in human whole blood
Source: NPJ Genom Med. 2021 Nov 8;6:92. doi: 10.1038/s41525-021-00256-y (PMC8576018; doi:10.1038/s41525-021-00256-y)
Supplement: Supplementary file 3 — Supplementary Data 2 [file 41525_2021_256_MOESM3_ESM.xlsx]

## Sheet: Sheet1
Supplementary Data 2. Clinical features of BEFAHRS
Family	1	1	1	2	3	4	5	5
Individual	1-I	1-II	1-III	2	3	4	5-I	5-II
Table 1 sample number	26	25	NA	13	21	22	27	NA
Variant cDNA1	c.2036dupC	c.2036dupC	c.2036dupC	c.3100C>T	c.2732G>A	c.5048G>A	c.738C>A	c.738C>A
Amino acid change2	p.Thr680Tyrfs*26	p.Thr680Tyrfs*26	p.Thr680Tyrfs*26	p.Arg1034*	p.Arg911Gln	p.Arg1683His	p.Cys246*	p.Cys246*
Genomic coordinates3	Chr2:74275075	Chr2:74275075	Chr2:74275075	Chr2:74320089	Chr2:74315009	Chr2:74328963	Chr2:74273782	Chr2:74273782
CADD score4	NA	NA	NA	38	27.1	31	34	34
gnomAD5 alleles	absent	absent	absent	absent	absent	absent	absent	absent
Inheritance	AD, inherited	AD	AD, inherited	AD, de novo	AD, de novo	AD, de novo	AD, inherited	AD
Ethnic origin	British	British	British	Dutch	Dutch	Turkish	Dutch	Dutch
Genetic sex	Male	Female (mother)	Male	Male	Male	Male	Male	Female (mother)
Age at evaluation	12y11m	54y4m	21y1m	5y11m	21y	7y3m	14m	33y
Gestation	41 weeks 4 days	Term	Term	41 weeks 5 days	Term	41 weeks 5 days	40 weeks 5 days	41 weeks 6 days
Growth
Birth weight in g (centile; SD)	3835 (62nd; 0.31)	3295 (41st; -0.23)	3977 (81st; 0.87)	3780 (57th; 0.18); (SD 0, local growth chart)	3080 (18th; -0.91)	3570 (40th; -0.24 SD)	3000 (11th;-1.23); (4th centile, local growth chart)	3280 (27th;-0.6)
Birth length in cm (centile; SD)	NA	NA	NA	NA	NA	NA	NA	NA
Birth OFC in cm (centile; SD)	NA	NA	NA	NA	NA	NA	36 (76th; 0.72)	NA
Weight at evaluation in kg (centile; SD)	39.25 (22nd; -0.8)	NA	58.5 (10th;-1.3)	24 (85th; +1.0)	NA (normal)	26.5 (76th; 0.7); (-0.03 SD, local growth chart)	7.6 ( 1st; -2.5); (-3.2 SD, local growth chart)	51 (19th; -0.9); (-1 SD, local growth chart)
Length/height at evaluation in cm (centile; SD)	152.2 (33rd; -0.4)	NA	183.8 (84th; 1.0)	118.4 (76th; 0.7); (-0.1 SD, local growth chart)	180 (67th; 0.4)	130 (89th;1.2); (+0.44 SD, local growth chart)	72 (1st; -2.4); (-2.5 SD, local growth chart)	167 (71st; 0.57); (-0.5 SD, local growth chart)
OFC at evaluation in cm (centile; SD)	52.5 (13th;-1.1)	NA	56.3 (80th; +0.8)	52.5 (77th; +0.7); (+0.4 SD, local growth chart)	59.3 (>99th; +2.9); (+0.9 SD, local growth chart)	53 (75th; +0.7); (+0.5 SD, local growth chart )	42.5 (<1st; -3.1); (-1.5 SD, local growth chart)	53 (11th; -1.3 SDS)
Neurodevelopment
Intellectual disabiliy (degree, if known)	Y (severe)	Y	Y	Y (mild)	Y (borderline to mild)	Y (mild)	NA	N
Global developmental delay	Y	NA	Y	Y	N	Y	N	N
Gross motor delay	Y	NA	Y	Y	Borderline	Y	Borderline	N
Fine motor delay	Y	NA	Y	Y	Borderline	Y	N	N
Speech delay	Y	NA	Y	Y	N	Y	N	N
Other developmental/educational concerns	Sat at 8 months; walked at 18 months. At 8 years, could speak in 2-3 word sentences and count to 20 and was learning to write his name. Attends special needs school; minimal reading and math	Attended special needs school. Able to read and write.	Walked at 18m, spoke words at 3-4y. Attended mainstream primary and special needs secondary schools. Held supported jobs but quit due to anxiety	Excessive drooling; toilet-trained at 4y; 6-12 months behind peers in school	Walked at 15-16m, required PT, OT. Attended regular school initally with extra support and good grades. At 14y, had acute psychiatric problems with cognitive decline. At 19y, IQ 71, VIQ 83, PIQ 62 (lower than expected, perhaps influenced by psychiatric problems).	Walked at 15-16m. Had few words at 3y. Required PT and ST. Attends special needs school.	Borderline to mild gross motor delays; crawled at 12 months, cruising at 14 months.	Completed primary and secondary school and two years of cook training at a lower level.
Behavior
Autistic features/ASD	Y	NA	Y	N	Y	N	NA	N
Difficult/delayed social interactions	Y	NA	Y	N	Y	Y	NA	Y
Other behavioral concerns	No formal diagnosis of ASD; autistic features include obsessions, phobias, poor social interactions, does not like new environments.	Behavioral problems and short tempered as child; no formal diagnosis of ASD. Anxiety and depression diagnosed in adulthood.	Formal diasgnosis of ASD. Anxiety and tremors	Shy, insecure	Before 14y, difficulty with social interactions; after 14y, acute psychiatric problems and formally diagnosed w ASD. Severe anxiety, depression, panic attacks, psychotic periods with aggression, hallucinations, self-mutilation alternating w periods of normal behavior (friendly, cooperative, socially-appropriate, good verbal expression)	Possible ADHD, hyperacusis, impulsive. Difficulties playing with other children and responding to unpleasant events	NA	Had difficulty with social interactions in childhood.
Neurological Findings
Seizures (type)	Y (generalized tonic-clonic)	N	Y (generalized tonic clonic)	N	N	N	N	N
EEG	occasional sharp and slow wave discharge in the right central area	NA	occasional sharp and slow wave discharge in the right central area	NA	NA	NA	NA	NA
Other abnormal movements	N	N	N	Intermittent muscle weakness	N	N	N	N
Hypotonia	N	N	N	Y	N	Y	N	N
Hypertonia	N	N	N	N	N	N	N	N
Gait	Normal	Normal	Normal	Normal	Normal	NA	NA	Normal
Brain MRI	Abnormality of the periventricular white matter	White matter changes	NA	NA	NA	NA	NA	NA
Ophthalmological findings	Hypermetropia	Hypermetropia	N	Myopia (-3.5 diopters)	N	N	N	Strabismus, myopia
Cardiovascular anomalies	Tiny, haemodynamically-insignificant arterial collateral from descending aorta	N	N	N	N	N	Tetralogy of Fallot	N
Musculoskeletal findings	Hypermobile fingers; asymetrical pectus deformity (right)	N	Kyphosis , hypermobile finger joints	N	N	Some hypermobility of the fifth fingers	N	N
GI manifestations	N	N	Constipation	N	N	N	N	N
Skin	Nevus sebaceous, skin hypo/hyperpigmentation, dermatographic urticaria, hairless patch on scalp	N	Striae, acne on back	N	N	N	N	N
Other systemic findings	Mild conductive hearing loss, abnormal dental enamel, sleep-wake cycle disturbance, asthma on preventers, giant cell granuloma of gum, significant thoracic asymmetry	Migraine headaches requiring therapy	Mild left-sided conductive hearing loss	Excessive sweating, required TNA, PE tubes	N	Intermittent conductive hearing loss due to otitis media, required multiple rounds of PE tubes, TNA	N	N
Craniofacial dysmorphisms
Tall or broad forehead	Y	Y	Y	Y	N	N	Y (Mild)	Y (Mild)
Long face	Y	Y	Y	Y	N	Y	Y	Y
Protruding ears	N	N	N	N	N	N	Y	Y (Mild)
Short nose/long philtrum	N	N	N	N	N	N	N	N
Hypotonic face/open mouth appearance	N	N	N	Y	N	Y	Y	N
Highly arched palate	N	NA	Y	N	N	N	NA	N
Other dysmorphisms	Deep philtrum, single palmar crease on the left			Thin upper lip, arched eyebrows	Deepset eyes, low nasal bridge	Arched eyebrows, hypotelorism, low-set ears, hypoplastic nails on the fifth toes	Cup-shaped ears, ridge on the nasal tip
Laboratory investigations	CMA-SNP analysis normal. Proband-only exome (DDD) identified TET3 variant.	Targeted Sanger sequencing/segregation identified TET3 variant present in her affected son	Fragile X testing negative. Targeted Sanger sequencing/segregation identified TET3 variant present in his affected mother and brother.	CMA-SNP array normal, Fragile X testing negative, metabolic testing in plasma and urine negative. Trio exome revealed variant in TET3.	CMA-SNP array: paternally-inherited deletion at 10q23.1; metabolic screening normal. Trio exome revealed variant in TET3.	Fragile X testing negative, CMA-SNP array normal. Metabolic screen (plasma+urine): mild cystinuria pattern consistent with carrier for cystinuria (112 umol/l); otherwise normal. Trio exome revealed variant in TET3.	Prenatal microarray normal; postnatal trio exome initially interpreted as negative/normal. Episign positive for TET3 episignature. Exome reanalysis revealed a maternally-inherited variant in TET3 .	Reanalysis of trio exome of her child post-Episign revealed maternally-inherited TET3 variant; possible high-level mosaicism (125 variant/160 reference reads).
1cDNA variants based on NM_001287491.1. 2Amino acid changes based on NP_001274420.1. 3Genomic coordinates based on GRCh37/hg19. 4CADD score tool is at https://cadd.gs.washington.edu/. 5GnomAD browser is at https://gnomad.broadinstitute.org/. Birth growth parameters plotted using Olsen et al. 2010 growth chart calculator (https://peditools.org/olsen2010/); growth parameters for children 0-2 were p…
